# Supplementary material for: In Vitro Analysis of LPS-Induced miRNA Differences in Bovine Endometrial Cells and Study of Related Pathways
Source: Animals (Basel). 2024 Nov 22;14(23):3367. doi: 10.3390/ani14233367 (PMC11640166; doi:10.3390/ani14233367)
Supplement: Supplementary file 1 [file animals-14-03367-s001.zip]

Archive with 1 entries (1 files):
- animals-3229607-supplementary.pdf
